# Supplementary material for: Alleviation of Immobilization Stress or Fecal Microbiota-Induced Insomnia and Depression-like Behaviors in Mice by Lactobacillus plantarum and Its Supplement
Source: Nutrients. 2024 Oct 30;16(21):3711. doi: 10.3390/nu16213711 (PMC11547846; doi:10.3390/nu16213711)
Supplement: Supplementary file 1 [file nutrients-16-03711-s001.zip]

Archive with 1 entries (1 files):
- nutrients-3208220-SI.pdf
